# Supplementary material for: Integrating knowledge on biophysical and socioeconomic potential to map clusters for future milk production in Ethiopia
Source: Trop Anim Health Prod. 2021 Apr 13;53(2):258. doi: 10.1007/s11250-021-02695-2 (PMC8043898; doi:10.1007/s11250-021-02695-2)
Supplement: Supplementary file 3 — (XLSX 24 kb) [file 11250_2021_2695_MOESM3_ESM.xlsx]

## Sheet: Scoring 
	Appendix 3: Detailed outcome of expert judgement on potential of dairy clusters
		Region		Tigray	Tigray	Tigray	Tigray	Amhara	Amhara	Amhara	Amhara & Oromia	Oromia	Oromia	Oromia	Oromia & Somali	SNNP	SNNP & Oromia
		Indicator/Name Dairy Cluster	Weighting factor (total = 100)	Inda Silase - Axum	Mekelle - Adigrat	Maychew	Humera	Gonder - Debre Tabor	Weldiya - Dese - Kemise	Bahir Dar - Debre Markos	North Shewa	South- & West Shewa - Shambu	Jimma & Metu	Adama - Arsi - Robé	East- & West Hararghe	Gurage; Hosaena & Wolayita	Hawassa & Shashemene
		i) Biophysical indicators
		a) Feed availability
	1	Availability and affordability of agricultural land	10	4	2	3	5	3	2	3	3	4	3	3	2	3	3
	2	Biomass production per ha (fodder potential)	15	3	2	2	4	3	3	4	4	4	4	5	3	3	3
	3	Availability of roughage and crop residues	6	3	2	4	4	3	3	4	4	4	4	5	3	4	3
	4	Availability of by-product brewers grain	2	1	2	4	1	3	4	1	5	4	3	4	2	2	3
	5	Availability of by-products oil seed cakes and wheat meal	2	3	4	2	3	3	3	3	4	2	1	5	2	4	4
		Sum of weighted scores for feed availability	35	22.2	14.8	19.2	28.4	21	19.4	24.4	26.4	27.2	24.4	30.6	18.2	22.2	21.4
		Average score for feed availability (on a scale of 5)	5	3.17143	2.11429	2.74286	4.05714	3	2.77143	3.48571	3.77143	3.88571	3.48571	4.37143	2.6	3.17143	3.05714
		b) Environmental conditions for cows
	6	Climate conditions for dairy cows	5	4	4	3	2	4	3	4	5	4	4	4	3	4	4
	7	Animal health risks	5	4	4	3	2	3	3	2	5	4	3	5	3	3	3
		Sum of weighted scores for environmental conditions	10	8	8	6	4	7	6	6	10	8	7	9	6	7	7
		Average score for environmental conditions (on a scale of 5)	5	4	4	3	2	3.5	3	3	5	4	3.5	4.5	3	3.5	3.5
		c) Current production status
	8	Milk volume (formal and informal)	8	3	3	2	4	3	2	3	5	4	2	4	2	3	3
	9	% of milk sold to formal market	3	1	2	1	1	2	1	2	4	3	1	3	1	2	3
	10	Number of cattle	2	3	3	3	4	5	3	5	4	3	5	5	3	3	3
	11	Number of dairy cows	5	3	3	3	4	5	3	3	4	3	4	5	3	3	4
	12	Number of improved dairy cows	2	3	4	2	1	3	3	3	5	3	1	5	3	4	4
		Sum of weighted scores for current production status	20	10.8	11.8	8.8	13	14.2	9.2	12.2	18	13.6	10.2	17.2	9.2	11.8	13.4
		Average score for current production status (on a scale of 5)	5	2.7	2.95	2.2	3.25	3.55	2.3	3.05	4.5	3.4	2.55	4.3	2.3	2.95	3.35
		Sum of weighted scores for biophysical indicators	65	41	34.6	34	45.4	42.2	34.6	42.6	54.4	48.8	41.6	56.8	33.4	41	41.8
		ii) Socio-economic indicators
		d) Access to inputs and services
	13	Distance to closest feed factory	2	2	4	3	1	3	2	3	5	5	1	5	2	2	4
	14	Skilled farm managers and farm workers	1	3	4	3	2	3	3	4	5	5	3	5	3	3	3
	15	Vet services	2	3	4	3	2	3	3	4	5	4	3	5	3	3	3
	16	Insemination services	1	2	4	3	1	2	2	3	5	5	2	5	3	3	4
	17	Extension services	2	3	4	3	1	3	3	3	3	4	3	3	3	3	3
	18	Electricity coverage	2	4	5	4	2	4	4	4	4	4	4	4	4	4	4
		Sum of weighted scores for access to inputs & services	10	5.8	8.4	6.4	3	6.2	5.8	7	8.8	8.8	5.4	8.8	6	6	7
		Average score for access to inputs & services (on a scale of 5)	5	2.9	4.2	3.2	1.5	3.1	2.9	3.5	4.4	4.4	2.7	4.4	3	3	3.5
		e) Output market (access)
	19	Distance to main road	5	3	4	3	2	4	4	4	5	4	3	4	3	4	4
	20	Distance to closest chilling center or processing plant	5	2	3	3	1	3	2	3	5	5	1	4	2	3	4
		Sum of weighted scores for output market access	10	5	7	6	3	7	6	7	10	9	4	8	5	7	8
		Average score for output market access (on a scale of 5)	5	2.5	3.5	3	1.5	3.5	3	3.5	5	4.5	2	4	2.5	3.5	4
		f) Production expansion potential in milk volume
	21	Expected growth in formal milk market	5	4	4	3	4	3	2	4	5	5	2	5	3	4	4
	22	Attitude of authorities towards increase in milk production	2	5	5	5	5	5	5	5	5	5	5	5	5	5	5
	23	Attitude of farmers towards increase in milk production	5	5	5	4	3	5	5	5	5	5	5	5	5	5	5
	24	Potential for future expansion of dairy farms	3	4	3	4	4	3	3	4	5	3	3	4	3	4	4
		Sum of weighted scores for expansion potential	15	13.4	12.8	11.4	11.4	11.8	10.8	13.4	15	13.8	10.8	14.4	11.8	13.4	13.4
		Average score for expansion potential (on a scale of 5)	5	4.46667	4.26667	3.8	3.8	3.93333	3.6	4.46667	5	4.6	3.6	4.8	3.93333	4.46667	4.46667
		Sum of weighted scores for socioeconomic indicators	35	24.2	28.2	23.8	17.4	25	22.6	27.4	33.8	31.6	20.2	31.2	22.8	26.4	28.4
		Total overall score	100	65.2	62.8	57.8	62.8	67.2	57.2	70	88.2	80.4	61.8	88	56.2	67.4	70.2
		Total score on 5	5	3.26	3.14	2.89	3.14	3.36	2.86	3.5	4.41	4.02	3.09	4.4	2.81	3.37	3.51
