# Supplementary material for: Integrating knowledge on biophysical and socioeconomic potential to map clusters for future milk production in Ethiopia
Source: Trop Anim Health Prod. 2021 Apr 13;53(2):258. doi: 10.1007/s11250-021-02695-2 (PMC8043898; doi:10.1007/s11250-021-02695-2)
Supplement: Supplementary file 4 — (XLSX 25 kb) [file 11250_2021_2695_MOESM4_ESM.xlsx]

## Sheet: Sheet1
	Appendix 4: Strengths and weaknesses of the 14 dairy clusters based on expert opinion
	Strengths	Weaknesses
	Humera
	· Availability of cropland, mostly rain-fed, as a potential feed source for straw from teff, stover of sorghum and maize, cotton seed, and sesame by-products	· Heat stress and animal health risks: lumpy skin disease and foot & mouth disease likely to occur
	· Availability of rangeland as a potential feed source for grass or hay	· Low number of improved dairy cattle and little use of artificial insemination
	· The cluster has a ranch which is established to preserve the local productive Begait dairy cows	· Little practice of irrigation
	· Availability of drinking and irrigation water from the Tekeze river (the cluster is near to the river)	· Little market development for raw milk, ergo and the local soft cheese “Ayib”. Milk is mainly used for home consumption and by herdsmen
	· Presence of more than 100,000 in Begait dairy cows which are an adaptable local breed of relatively high productivity compared to other local cows	· Low availability of improved feed (concentrate feed and industrial by-products) and forage seeds
	· Presence of the Welkait Sugar Factory (almost operational) as a potential feed source for molasses and sugar cane by-products	· No large milk processing plant in operation
	· Agro-industry park in Humera/Baeker (under construction) which is established by the government	· Little government attention given to the dairy sector, more focus on sesame
	Inda Selase – Axum
	· Availability of cultivated land, mostly rain fed, as potential feed source for straw and by products of teff, wheat, sorghum, maize and sesame	· Almost 15% of the dairy cluster is potentially heat stress area.
	· Availability of rangelands with potential for grazing and fodder production	· Some animal health risks like lumpy skin disease and foot and mouth disease
	· Presence of Tekeze river (in three woredas) as a potential source of irrigation water	· Practices on fodder improvement and irrigation are not developed and not common
	· Large herd of potentially high milk producing cows (300,000 Begait and 15,000 crossbreeds)	· No current local market for milk products like yoghurt, cottage cheese and cream. Only raw milk and butter are commonly sold.
	· Near to Welkait Sugar Factory as a potential source for molasses and other by-products	· Limited use of improved feed (concentrate feed and agro-industrial by-products)
	· Near to the large agro-industry park in Humera/Baeker which is being established	· Low availability protein-rich oil seed cakes, brewers grain
	· Temperature Humidity Index (THI) favourable for improved dairy breeds	· Low availability of forage seeds
	· Available tourist market for specialized dairy products	· No chilling facility and milk processing plant currently functional in the cluster
	Mekelle-Adigrat
	· Almost 85% of the cluster is medium climatic condition and suitable for dairy production	· Less land area under cultivation as compared to Humera & Axum-Inda Selasie clusters
	· 15% of the cluster is cold climate, and more appropriate for improved breeds	· Animal health risk of lumpy skin disease, foot and mouth disease, blindness and lameness
	· There is broad practice of irrigation in the cluster giving an opportunity for forage development	· Low availability of forage seeds
	· Availability of small parcels of grazing land as a potential for grass or hay	· Lack of land for dairy (small land holdings)
	· Potential in crossbred dairy cows (around 25,000) together with good practice of feeding the dairy cows could result in for huge milk volumes	· Water is scarce in the cluster
	· Near to Raya Beer Factory as a potential for brewery by-products
	· Proximity to the city and good market opportunity for fresh milk and dairy products
	· Relatively high level of utilization of concentrate feed and other industrial by-products
	· Presence of active cooperatives and unions for milk collection and processing
	Maychew (Raya)
	· Suitable for dairy production from crossbred dairy cows (almost 75% of the dairy cluster is cold or medium)	· Heat stress can potentially occur in almost 25% of the dairy cluster
	· The practice of forage development and utilization is better than in the other clusters in Tigray and irrigation is practiced within this cluster	· Have less area of land under cultivation compared to Humera dairy cluster
	· Availability of grazing (pasture) lands as a potential for fodder production	· Animal health risk of lumpy skin disease, foot and mouth disease
	· Potential in Raya breed cows and crossbred dairy cows (around 6,000) together which - if well managed and fed - could generate huge milk volumes	· Low availability of forage seeds in the market
	· Potential availability of brewery by-products (from Raya Beer Factory)	· Low utilization of sorghum stover, which is available but is often burned on the farms
	· Good market opportunity for milk and dairy products like yoghurt, butter and buttermilk
	· Market-oriented producers which use higher levels of concentrate
	· Well organized milk collection and processing by cooperatives and union
	· Three chilling facilities and one milk processing plant (owned by Bokra union which is currently being established)
	· High local demand for milk, more tradition on consumption of milk and dairy products, less seasonality in milk demand
	· The cactus plant is very common and the fruits can be used as a feed source
	Gondar – Debre - Tabor
	· High population of dairy cows	· Dominance of local breeds and traditional management systems
	· Conducive climate for improved dairy breeds	· Focus on dual-purpose animals for milk and draft
	· Availability of crop residues	· Poor genetic material due to poor (mainly public) AI services by incompetent technicians and shortage of liquid nitrogen
	· Existing cooperatives working on milk (e.g. Jantakel)	· Small farm sizes, average about 0.75 ha per farm
	· Experience in growing fodder (hay), backyard fodder production	· Milk transportation is an issue due to long distances and poor transportation facilities
	· Focus on livestock since topography is not suitable for crops	· Shortage of concentrates (limited brewers grain)
	· Small and large scale irrigation schemes available in the area	· No vocational centres and no research centres for dairy
	· Good market due to urbanization and high demand for milk in Gondar	· Poor access to credit, especially for dairy investments
	· Support from the World Bank to displaced people due to large scale irrigation; they are encouraged and supported to carry out dairy farming	· High proportion of milk wasted because of poor value chain development and poor knowledge of processing
	Weldiya - Dese - Kemise
	· More market oriented zero-grazing systems common	· Dominance of local dairy breeds and traditional management systems
	· Little fluctuations in milk demand (majority Muslims)	· Low animal productivity
	· Focus on dairy cattle; less use of animals for draft	· Poor extension and AI services, no private services
	· Focus on livestock since topography is not suitable for crops	· Shortage of heifers, especially of improved breeds
	· High market demand (high number of factory workers)	· No formal processing plant
	· Some small-scale irrigation; relatively good source of feed	· Feed (concentrate and roughage) shortage especially in the dry season
	· Available crop residues from cereals and pulses	· Mid-high altitude, not as convenient as Gondar (less rain and poor rain distribution)
	· Good potential for fodder – large forest coverage (grass grown under forest)	· High proportion of milk wasted because of poor value chain development and poor knowledge of processing
	· Forage cultivation is common practice (with land allocation to forage and also mixed cropping with forage at border of farms)
	Bahir-Dar – Debre Markos
	· Flat topography and easy transportation of milk	· Dominance of low yield local breeds
	· Weather condition is convenient for forage production	· Common use of communal grazing with less effective land use
	· Farmers are more exposed to the cultivation of improved forage (Napier, Sesbania)	· Less attention is paid to dairy by the public sector as compared to crop production
	· Good access to crop residues	· Poor access and quality of AI and vet services - shortage of improved heifers
	· Government plans to develop an agro-industrial park (Bure)	· Weak cooperatives
	· Increasing demand for milk and dairy products due to urbanization	· High proportion of milk waste because of poor value chain development
	· Many dairy cooperatives are operating in the cluster	· Limited supply of improved forage seeds
	· Farmers are business oriented, willing to accept and can afford low-cost technology	· Lack of specialization in dairy because of more focus in crops
	· Availability of by-products from many agro-processing (wheat, oil etc.) plants	· High prevalence of animal diseases specially in low gorge areas of the Abay river catchment
	· New investors are building factories in the cluster, it is expected to improve the dairy potential
	· Presence of small and large scale irrigation and watershed development
	· Feed supplementation is becoming more common in the cluster
	North Shewa
	· High potential and high demand	· Seasonality in demand and high fluctuation in milk prices
	· Relatively high proportion of cross breeds or improved breeds (large population) with productivity up to 30 litres per cow per day	· High cost of feed and poor quality of feed due to feed adulteration and poor enforcement of quality regulations
	· Different project interventions in the cluster	· Small farm sizes
	· Improved pasture and forage development (hay making, silage making (only for commercial farms, straw treatment, tree Lucerne, mixed pasture etc.)	· Lack market oriented dairy extension and vet services
	· Conducive weather conditions for dairy	· Milk collection by processors is limited to main road side
	· Availability of both private and public veterinary and insemination services	· Processing plants operating below their capacity leading to high operational costs per unit
	· Good infrastructure development – easy transportation of raw milk to processing plants in Addis	· Lack of technical capacity to maintain processing equipment (no national experts), lack of spare parts, poor quality of imported spare parts
	· Big commercial/specialized farms exist in the area	· Poor linkage between producers and processors, many middlemen involved
	· Many processors and dairy cooperative unions in the area	· Shortage of improved seeds, less attention paid to fodder production
	· Existing liquid nitrogen plant in the areas
	· Existing feed processing plants, crop residues and agro-industrial by-products
	South-west and west Shewa-Shambu
	· Availability of agro industrial by-products (flour mills, brewery and sugar industry)	· Poor infrastructure and market
	· Availability of crop residues	· Limited quantity and poor quality of feed and forage
	· Presence of universities and research institutes working on dairy issues	· Poor dairy extension systems
	· Suitable agro-ecology and temperature	· More focus on food crop production, less on dairy
	· Availability of land for fodder production and practicing of free grazing	· Lack of highly productive forage seeds
	· Availability of dairy cooperative unions	· Disease prevalence especially Trypanosomiasis (in west)
	· Presence of vet clinics and vet laboratories	· No milk processing centres
	Jimma-Metu
	· High demand for milk. Milk is often used as a coffee creamer in this area	· Lack of developed market outlets for milk and dairy products.
	· Suitable ecology and favourable climatic condition	· Inefficient and inadequate milk processing technologies,
	· Availability agro-industrial by-products (brewery, flour mills and sugar industry)	· Poor quality and quantity of feed, lack of forage improvement programs
	· High milk prices	· Less intervention from public sector and NGO’s
	· Possibility to obtain grass from coffee plantations	· Poor dairy extension services
	· Vet clinics are present and this cluster is the host of the national lab for Trypanosomiasis	· High disease prevalence especially improved breeds (local breeds more adapted)
		· Ineffective and inefficient veterinary services, poor quality of drugs supply, etc.
		· Poor genetic improvement program
	Adama - Asela
	· High milk consumption per capita: milk is used as coffee creamer	· Low productivity of cows
	· Increasing population and urbanisation	· Limited genetic potential for dairy (dominance of local breed)
	· Good cooperatives and private investors that transport milk and dairy products to Addis	· Feed availability and quality; less production of food crops means less by-products; tradition of burning wheat straw; high transportation costs for fodder
	· Conducive agro-ecology, and environment and temperature	· Weak extension capacity
	· Infrastructure development (all weather roads)	· Milk collection is limited to the road side
	· Large cattle population	· Milk production is not commercially oriented
	· Availability of labour	· Shortage in water supply (rain and irrigation)
	· Availability of trained community AI technicians (private farmers) with high success rates	· Lack of appropriate post-harvest technology (no processors in the cluster)
	· Integrated agro industrial park being established	· Limited availability of land for grazing and fodder
	· Presence of agro-industrial by-products (flour mills and sugar industry)	· Poor market development, inadequate supply of input and logistics for delivery of activities, less market oriented farmers
	West – East Harerge
	· Functional informal market for milk	· Poor knowledge of farmers on modern animal husbandry and management,
	· Available agro-industrial by-products (flour mills and beer industry Harar beer factory)	· Weak extension system
	· Jijiga has a moderate climate and good potential for dairy. At present most of the dairy consumed comes from camels	· Poor development of the formal market, lack of milk collection centres, chilling centres and transportation facilities
		· Scarcity of improved breeds, dependence on indigenous breeds
		· Inefficient and untimely artificial insemination (AI) services and poor semen quality
		· Impact of climate change is affecting feed availability (seasonal variations)
		· Critical problems with water supply (rain and irrigation)
	Gurage: Hosaena & Wolayita
	· High current and potential cattle population	· High population density with less land availability and competition in land use with crops
	· Relatively high milk yield per cow	· AI services not always available, use of bulls
	· Relatively high proportion of improved breed	· Very high milk prices, high variation in prices between seasons and between places within cluster
	· Proximity to market	· Predominantly traditional systems
	· Suitable climate for dairy	· Poor animal management, long calving interval and expensive heifer price (60,000 ETB).
	· Water is available from many streams and can be used for irrigation	· Feed expensive (relatively higher cost of production)
	· Feed and fodder production and crop residues available (wheat, barley, and teff).
	· One beer factory
	· Innovative farmers willingness to adopt new technologies, open minded people
	Hawassa - Shashemene
	· High cow population	· Small herd size
	· Relatively high milk yield per cow	· High feed prices
	· Suitable climate for dairy	· High transportation cost for feed
	· High demand for high value dairy products in local hotels	· High fluctuation in milk price
	· The largest agro-industrial park is under construction in this cluster	· Predominantly a coffee production area, less forage land, less availability of crop residues
		· Less experienced AI and vet technicians
		· Tsetse flies are prevalent in this cluster
		· Poorly developed dairy chain, lack of appropriate milk equipment for churning, chilling facilities and collection centres
